# Supplementary material for: Co-circulation of Chikungunya virus, Zika virus, and serotype 1 of Dengue virus in Western Bahia, Brazil
Source: Front Microbiol. 2023 Aug 23;14:1240860. doi: 10.3389/fmicb.2023.1240860 (PMC10482036; doi:10.3389/fmicb.2023.1240860)
Supplement: Supplementary file 1 [file Data_Sheet_1.zip]

Archive with 1 entries (1 files):
- Supplementary Material 1.xlsx
