# Supplementary material for: Co-circulation of Chikungunya virus, Zika virus, and serotype 1 of Dengue virus in Western Bahia, Brazil
Source: Front Microbiol. 2023 Aug 23;14:1240860. doi: 10.3389/fmicb.2023.1240860 (PMC10482036; doi:10.3389/fmicb.2023.1240860)
Supplement: Supplementary file 1 [file Data_Sheet_1.zip › Supplementary Material 1.xlsx]

## Sheet: Planilha2
Internal Number	Internal code	Gender ( Female/Male)	Age (years)	City	Days with symptoms	Date of blood sample collection	Abovirus detected by RT-PCR
1	BA02	Female	11	Luis Eduardo Magalhães	1	2021-03-25	DENV-1
2	BA07	Male	12	Luis Eduardo Magalhães	2	2021-03-04	DENV-1
4	BA09	Female	19	Luis Eduardo Magalhães	4	2021-03-09	DENV-1
5	BA10	Female	6	Luis Eduardo Magalhães	2	2021-03-25	DENV-1
6	BA05	Female	10	Luis Eduardo Magalhães	1	2021-03-01	DENV-1
7	BA08	Female	58	Luis Eduardo Magalhães	3	2021-02-11	DENV-1
9	BA11	Male	1	Luis Eduardo Magalhães	3	2021-02-26	DENV-1
10	BA12	Female	32	Luis Eduardo Magalhães	1	2021-02-08	DENV-1
14	BA06/16	Male	6	Luis Eduardo Magalhães	2	2021-05-19	DENV-1
19	BA21	Male	11	Luis Eduardo Magalhães	3	2021-02-24	DENV-1
20	BA22	Female	6	Luis Eduardo Magalhães	3	2021-02-17	DENV-1
21	BA23	Male	49	Barreiras	2	2021-02-19	DENV-1
22	BA24	Male	10	Luis Eduardo Magalhães	1	2021-02-26	DENV-1
23	BA25	Female	30	Luis Eduardo Magalhães	2	2021-02-19	DENV-1
24	BA26	Male	16	Luis Eduardo Magalhães	1	2021-02-17	DENV-1
26	BA28	Female	25	Luis Eduardo Magalhães	2	2021-02-23	DENV-1
29	BA 31	Female	2	Luis Eduardo Magalhães	4	2021-04-11	DENV-1
30	BA 32	Male	2	Luis Eduardo Magalhães	4	2021-04-19	DENV-1
31	BA 33	Male	18	Barreiras	1	2021-03-29	DENV-1
32	BA 34	Female	44	Luis Eduardo Magalhães	1	2021-03-30	DENV-1
33	BA35	Male	19	Luis Eduardo Magalhães	2	2021-04-03	DENV-1
34	BA 36	Male	19	Luis Eduardo Magalhães	3	2021-04-03	DENV-1
36	BA38	Male	25	Luis Eduardo Magalhães	2	2021-05-23	DENV-1
37	BA 39	Male	37	Luis Eduardo Magalhães	3	2021-05-15	DENV-1
38	BA 40	Male	28	Luis Eduardo Magalhães	5	2021-05-16	DENV-1
39	BA 41	Male	1	Luis Eduardo Magalhães	2	2021-05-22	DENV-1
40	BA 42	Female	4	Luis Eduardo Magalhães	1	2021-05-22	DENV-1
41	BA 43	Female	65	Luis Eduardo Magalhães	2	2021-05-21	DENV-1
43	BA 45	Male	5	Luis Eduardo Magalhães	2	2021-03-21	DENV-1
45	BA 47	Female	7	Luis Eduardo Magalhães	1	2021-03-14	DENV-1
55	BA 57	Female	27	Luis Eduardo Magalhães	1	2021-04-28	DENV-1
82	BA 84	Male	33	Luis Eduardo Magalhães	3	2021-05-21	DENV-1
52	BA 54	Female	23	Luis Eduardo Magalhães	2	2021-05-19	CHIKV
54	BA 56	Male	20	Barreiras	5	2021-05-19	CHIKV
56	BA 58	Female	54	Luis Eduardo Magalhães	5	2021-05-21	CHIKV
60	BA 62	Female	34	Luis Eduardo Magalhães	1	2021-04-26	CHIKV
62	BA 64	Male	24	Luis Eduardo Magalhães	3	2021-04-27	CHIKV
63	BA 65	Male	25	Luis Eduardo Magalhães	1	2021-04-28	CHIKV
64	BA 66	Male	21	Luis Eduardo Magalhães	2	2021-04-27	CHIKV
65	BA 67	Female	44	Luis Eduardo Magalhães	1	2021-04-29	CHIKV
66	BA 68	Male	23	Luis Eduardo Magalhães	2	2021-04-29	CHIKV
70	BA 72	Male	35	Luis Eduardo Magalhães	1	2021-04-28	CHIKV
71	BA 73	Male	26	Luis Eduardo Magalhães	1	2021-05-03	CHIKV
72	BA 74	Female	37	Barreiras	1	2021-05-03	CHIKV
73	BA 75	Female	15	Luis Eduardo Magalhães	1	2021-04-28	CHIKV
74	BA 76	Female	22	Luis Eduardo Magalhães	2	2021-04-27	CHIKV
75	BA 77	Female	55	Luis Eduardo Magalhães	1	2021-04-28	CHIKV
76	BA 78	Male	43	Barreiras	1	2021-05-02	CHIKV
77	BA 79	Female	39	Luis Eduardo Magalhães	1	2021-05-02	CHIKV
78	BA 80	Male	16	Luis Eduardo Magalhães	2	2021-05-05	CHIKV
79	BA 81	Male	18	Luis Eduardo Magalhães	2	2021-04-28	CHIKV
80	BA 82	Female	10	Barreiras	1	2021-05-04	CHIKV
83	BA 85	Female	21	Luis Eduardo Magalhães	1	2021-05-20	CHIKV
84	BA 86	Male	11	Luis Eduardo Magalhães	1	2021-05-19	CHIKV
86	BA 88	Male	23	Luis Eduardo Magalhães	2	2021-05-16	CHIKV
87	BA 89	Female	10	Luis Eduardo Magalhães	1	2021-04-29	CHIKV
88	BA 90	Male	44	Luis Eduardo Magalhães	1	2021-05-28	CHIKV
89	BA 91	Female	29	Luis Eduardo Magalhães	1	2021-05-24	CHIKV
90	BA 92	Female	42	Barreiras	1	2021-05-21	CHIKV
96	BA 98	Male	21	Luis Eduardo Magalhães	1	2021-05-23	CHIKV
97	BA 99	Male	45	Luis Eduardo Magalhães	2	2021-05-16	CHIKV
98	BA 100	Female	13	Barreiras	5	2021-05-19	CHIKV
99	BA 101	Male	30	Luis Eduardo Magalhães	3	2021-05-18	CHIKV
100	BA 102	Female	13	Barreiras	3	2021-05-21	CHIKV
50	BA 52	Female	12	Barreiras	5	2021-05-21	CHIKV
42	BA 44	Female	13	Barreiras	2	2021-03-13	CHIKV
35	BA 37	Female	9	Luis Eduardo Magalhães	3	2021-03-28	CHIKV
27	BA 29	Female	22	Luis Eduardo Magalhães	1	2021-04-13	CHIKV
25	BA27	Female	66	Luis Eduardo Magalhães	3	2021-02-13	CHIKV
11	BA03/13	Female	1	Luis Eduardo Magalhães	4	2021-03-01	CHIKV
12	BA14	Male	49	Luis Eduardo Magalhães	1	2021-03-18	CHIKV
13	BA15	Male	1	Luis Eduardo Magalhães	2	2021-03-17	CHIKV
15	BA17	Female	40	Luis Eduardo Magalhães	1	2021-03-15	CHIKV
16	BA18	Male	2	Luis Eduardo Magalhães	3	2021-03-16	CHIKV
17	BA19	Female	45	Luis Eduardo Magalhães	3	2021-03-16	CHIKV
18	BA01/20	Female	21	Luis Eduardo Magalhães	1	2021-03-03	CHIKV
3	BA04	Male	27	Luis Eduardo Magalhães	5	2021-03-03	CHIKV
47	BA 49	Female	5	Luis Eduardo Magalhães	5	2021-04-28	ZIKV
48	BA 50	Male	40	Luis Eduardo Magalhães	5	2021-05-19	ZIKV
49	BA 51	Female	30	Luis Eduardo Magalhães	5	2021-05-21	ZIKV
51	BA 53	Female	19	Luis Eduardo Magalhães	5	2021-05-21	ZIKV
57	BA 59	Female	20	Luis Eduardo Magalhães	4	2021-04-26	ZIKV
61	BA 63	Female	23	Barreiras	3	2021-04-28	ZIKV
44	BA 46	Female	14	Luis Eduardo Magalhães	5	2021-03-09	NON-DETECTED
53	BA 55	Female	39	Luis Eduardo Magalhães	1	2021-05-21	NON-DETECTED
58	BA 60	Male	25	Barreiras	1	2021-04-26	NON-DETECTED
59	BA 61	Male	58	Luis Eduardo Magalhães	1	2021-04-27	NON-DETECTED
67	BA 69	Male	26	Barreiras	1	2021-04-26	NON-DETECTED
68	BA 70	Male	23	Luis Eduardo Magalhães	1	2021-04-29	NON-DETECTED
69	BA 71	Female	23	Luis Eduardo Magalhães	1	2021-04-28	NON-DETECTED
81	BA 83	Female	32	Barreiras	5	2021-05-19	NON-DETECTED
85	BA 87	Female	35	Barreiras	1	2021-04-28	NON-DETECTED
91	BA 93	Female	6	Luis Eduardo Magalhães	1	2021-05-22	NON-DETECTED
92	BA 94	Male	26	Luis Eduardo Magalhães	1	2021-05-03	NON-DETECTED
93	BA 95	Male	19	Barreiras	2	2021-05-23	NON-DETECTED
94	BA 96	Male	33	Luis Eduardo Magalhães	3	2021-05-21	NON-DETECTED
95	BA 97	Female	13	Luis Eduardo Magalhães	1	2021-05-17	NON-DETECTED
28	BA30	Male	1	Barreiras	4	2021-04-08	NON-DETECTED
