# Supplementary material for: Co-circulation of Chikungunya virus, Zika virus, and serotype 1 of Dengue virus in Western Bahia, Brazil
Source: Front Microbiol. 2023 Aug 23;14:1240860. doi: 10.3389/fmicb.2023.1240860 (PMC10482036; doi:10.3389/fmicb.2023.1240860)
Supplement: Supplementary file 3 [file Data_Sheet_3.zip › Supplementary Material 3.xlsx]

## Sheet: Sheet1
Internal code	Accession number	Virus
BA 02	OR379324	DENV-1
BA 09	OR379325	DENV-1
BA 33	OR379326	DENV-1
BA 38	OR379327	DENV-1
BA 42	OR379328	DENV-1
BA 37	OR387896	CHIKV
BA 65	OR387895	CHIKV
BA 66	OR387894	CHIKV
BA 67	OR387893	CHIKV
BA 77	OR387892	CHIKV
BA 78	OR387891	CHIKV
BA 82	OR387890	CHIKV
BA 86	OR387889	CHIKV
BA 99	OR387888	CHIKV
